# Supplementary material for: Genomic characterization of a severe West Nile Virus transmission season using a single reaction amplicon sequencing approach
Source: PLoS Negl Trop Dis. 2026 Jan 21;20(1):e0013931. doi: 10.1371/journal.pntd.0013931 (PMC12844533; doi:10.1371/journal.pntd.0013931)
Supplement: S1 Table — (XLSX) [file pntd.0013931.s004.xlsx]

## Sheet: Sheet1
	PrimalSeq + iVar			IDT xGen + ViralConsensus
Sample	Aligned Reads	Final Genome Length	%N	Aligned Reads	Final Genome Length	%N	# Differences by Approach
430	1410271	10944	0	1238070	10299	0.4	0
465	922059	10917	0	1793412	10299	0.4	0
466	919720	10939	0.2	2394148	10299	0.4	0
500	213652	11029	0	2273935	10299	0.4	0
525	77312	10962	0.4	1972458	10299	0.4	0
590	1194553	10960	0.4	1603336	10299	0.4	0
630	1250244	10917	0	1497206	10299	0.4	0
673	1276624	10939	0.2	1321756	10299	0.4	0
703	1255300	10973	0.2	483510	10299	0.4	0
761	1108575	10915	0	8197758	10299	0.2	0

## Sheet: Sheet2
		PrimalSeq + iVar			IDT xGen Illumina			IDT xGen MinION
Sample	Year	Aligned Reads	Final Genome Length	%N	Aligned Reads	Final Genome Length	%N	Aligned Reads	Final Genome Length	%N	NT Differences by Approach
430	2022	1410271	10944	0	1238070	10299	0.4	260467	10299	0	0
465	2022	922059	10917	0	1793412	10299	0.4	198051	10299	0	0
466	2022	919720	10939	0.2	2394148	10299	0.4	124579	10299	0	0
500	2022	213652	11029	0	2273935	10299	0.4	100115	10299	0.8	0
525	2022	77312	10962	0.4	1972458	10299	0.4	250311	10299	0	0
590	2022	1194553	10960	0.4	1603336	10299	0.4	559486	10299	0	0
630	2022	1250244	10917	0	1497206	10299	0.4	475634	10299	0	0
673	2022	1276624	10939	0.2	1321756	10299	0.4	371011	10299	0	0
703	2022	1255300	10973	0.2	483510	10299	0.4	147266	10299	0	0
761	2022	1108575	10915	0	8197758	10299	0.2	537409	10299	0	0
